# Supplementary material for: Assessing Myocardial Strain and Myocardial Work as a Marker for Hypertensive Heart Disease: A Meta-Analysis
Source: Rev Cardiovasc Med. 2023 Jul 31;24(8):217. doi: 10.31083/j.rcm2408217 (PMC11266759; doi:10.31083/j.rcm2408217)
Supplement: Supplementary file 1 [file 2153-8174-24-8-217-s1.zip]

Archive with 4 entries (3 files):
- 2153-8174-24-8-217-s1/
- 2153-8174-24-8-217-s1/PRISMA CHECK LIST HTN AND LV STRATIN AND WORK.pdf
- 2153-8174-24-8-217-s1/supplymentary-fig1.jpg
- 2153-8174-24-8-217-s1/supplymentary-fig2.jpg
